# Supplementary material for: Detection of Insomnia and Its Relationship with Cognitive Impairment, Depression, and Quality of Life in Older Community-Dwelling Mexicans
Source: Diagnostics (Basel). 2023 May 28;13(11):1889. doi: 10.3390/diagnostics13111889 (PMC10252556; doi:10.3390/diagnostics13111889)
Supplement: Supplementary file 1 [file diagnostics-13-01889-s001.zip]

Archive with 1 entries (1 files):
- diagnostics-2252636-supplementary.pdf
